# Supplementary material for: Intranasal booster drives class switching and homing of memory B cells for mucosal IgA response
Source: JCI Insight. 2025 Dec 23;11(3):e198045. doi: 10.1172/jci.insight.198045 (PMC12892890; doi:10.1172/jci.insight.198045)
Supplement: Supporting data values [file jciinsight-11-198045-s161.xlsx]

## Sheet: Figure 1a
Supplementary Table S2. Pseudovirus neutralization of serum IgG, serum IgA, and nasal sIgA from six donors against Omicron subvariants BA.1, BA.5, XBB.1.5 and pre-Omicron WT
IC50(nM)		1	2	3	4	5	6	GEOMEAN
serum IgG	WT	113.745	154.446	171.285	220.192	58.8109	102.019	125.862
	BA.1	212.147	213.144	855.667	195.023	65.5782	80.1385	184.665
	BA.5	512.64	421.505	1056.75	1138.06	228.165	212.548	482.403
	XBB.1.5	6666.67	6666.67	6666.67	1871.49	6666.67	1188.1	4046.81
		1	2	3	4	5	6	GEOMEAN
serum IgA	WT	286.014	785.064	1441.22	652.698	61.8125	404.983	417.389
	BA.1	214.986	403.548	978.523	285.527	30.189	531.885	270.208
	BA.5	630.893	716.091	968.481	367.704	45.2707	1161.88	451.421
	XBB.1.5	6666.67	6666.67	6666.67	1368.22	624.765	1623.81	2727.02
		1	2	3	4	5	6	GEOMEAN
nasal sIgA	WT	2.84692	38.5812	15.1742	29.3904	4.71777	3.52452	9.66385
	BA.1	5.18444	33.0413	17.5094	11.7013	1.38289	3.82034	7.55137
	BA.5	13.7429	32.9577	20.1485	11.0408	0.468837	3.57007	7.43297
	XBB.1.5	80.8847	74.3404	32.0831	33.7642	1.54676	9.04277	21.2125

## Sheet: Figure 1b
Supplementary Table S3. The IC50 ratios of serum IgG to nasal sIgA, serum IgA to nasal sIgA, and serum IgG to serum IgA for each donor
IC50 fold		1	2	3	4	5	6	MEAN
serum IgG/nasal sIgA	WT	39.9535	4.00313	11.2879	7.49197	12.4658	28.9455	17.358
	BA.1	40.9199	6.45084	48.869	16.6668	47.4212	20.9768	30.2174
	BA.5	37.3022	12.7893	52.4481	103.078	486.661	59.536	125.303
	XBB.1.5	82.4219	89.6776	207.794	55.4284	4310.07	131.386	812.797
		1	2	3	4	5	6	MEAN
serum IgA/nasal sIgA	WT	100.464	20.3483	94.9783	22.2079	13.1021	114.904	61.0008
	BA.1	41.4676	12.2135	55.8856	24.4013	21.8304	139.225	49.1705
	BA.5	45.9069	21.7276	48.0672	33.3042	96.5596	325.449	95.1691
	XBB.1.5	82.4219	89.6776	207.794	40.5227	403.917	179.57	167.317
		1	2	3	4	5	6	MEAN
serum IgG/serum IgA	WT	0.397689	0.19673	0.118847	0.337356	0.95144	0.251909	0.375662
	BA.1	0.986792	0.528175	0.874447	0.683026	2.17226	0.150669	0.899228
	BA.5	0.812562	0.588619	1.09114	3.09506	5.04001	0.182935	1.80172
	XBB.1.5	1	1	1	1.36784	10.6707	0.731672	2.62837

## Sheet: Figure 1 c
Supplementary Table S2. Binding activities of serum IgG, serum IgA, and nasal sIgA from six donors against Omicron subvariants BA.1, BA.5, XBB.1.5 and pre-Omicron WT
EC50(nM)		1	2	3	4	5	6	GEOMEAN
serum IgG	WT	83.4	51.88	143.47	166.47	34.99	16.4	62.4466
	BA.1	415.27	87.87	317.93	172.33	96.93	71.07	154.823
	BA.5	154	182.33	183.07	53.68	24.33	17.51	69.9906
	XBB	208.27	181.07	746	154.73	24.29	15.95	109.101
		1	2	3	4	5	6	GEOMEAN
serum IgA	WT	176	311.13	1785	337.13	40.53	159.63	244.416
	BA.1	409.13	430.81	1135	429.56	148	700	455.255
	BA.5	291.19	216.88	506.94	189.44	34.36	119.13	170.798
	XBB	1249.38	1318.13	1965	596.25	51.36	103.5	466.124
		1	2	3	4	5	6	GEOMEAN
nasal sIgA	WT	2.73	9.31	11.39	12.79	4.71	3.02	6.12241
	BA.1	5.86	12.29	9.55	8.52	1.34	3.5	5.49344
	BA.5	3.47	19.3	16.05	9.12	3.37	2.64	6.65935
	XBB	6.37	24.5	40.36	26.47	4.35	3.66	11.7669

## Sheet: Figure 1d
Supplementary Table S3. The EC50 ratios of serum IgG to nasal sIgA, serum IgA to nasal sIgA, and serum IgG to serum IgA for each donor
EC50 fold		1	2	3	4	5	6	MEAN
serum IgG/nasal sIgA	WT	30.5495	5.5725	12.5961	13.0156	7.42887	5.43046	12.4322
	BA.1	70.8652	7.14972	33.2911	20.2265	72.3358	20.3057	37.3623
	BA.5	44.3804	9.44715	11.4062	5.88596	7.21958	6.63258	14.162
	XBB.1.5	32.6954	7.39061	18.4836	5.84549	5.58391	4.35792	12.3928
		1	2	3	4	5	6	MEAN
serum IgA/nasal sIgA	WT	64.4689	33.4189	156.716	26.3589	8.6051	52.8576	57.071
	BA.1	69.8174	35.0537	118.848	50.4178	110.448	200	97.4308
	BA.5	83.9164	11.2373	31.585	20.7719	10.1958	45.125	33.8053
	XBB.1.5	196.135	53.8012	48.6868	22.5255	11.8069	28.2787	60.2057
		1	2	3	4	5	6	MEAN
serum IgG/serum IgA	WT	0.473864	0.166747	0.0803754	0.493786	0.863311	0.102738	0.36347
	BA.1	1.01501	0.203965	0.280115	0.401178	0.654932	0.101529	0.442788
	BA.5	0.528864	0.840695	0.361128	0.283361	0.708091	0.146982	0.478187
	XBB.1.5	0.166699	0.137369	0.379644	0.259505	0.472936	0.154106	0.26171

## Sheet: Figure 2d
			40		37		42
		Response 1 (nm)	Response 2 (nm)	Inhibition rate(%)	Response 2 (nm)	Inhibition rate(%)	Response 2 (nm)	Inhibition rate(%)
	LY-CoV-555	0.571279	0.525497	0.0801403	0.567592	0.00645357	0.559565	0.0205046
	P2B-2F6	0.51882	0.429811	0.171561	0.514997	0.00736722	0.52724	-0.0162302
	FC08	0.575835	0.0727021	0.873745	0.552145	0.0411406	0.528714	0.0818322
	S309	0.463923	0.40569	0.125524	0.427379	0.078772	0.428004	0.0774239
	CR3022	0.527454	0.379579	0.280357	0.119938	0.772608	0.126791	0.759616
			719-1
		Response 1 (nm)	Response 2 (nm)	Inhibition rate(%)
	LY-CoV-555	0.563847	0.504996	0.104374
	P2B-2F6	0.401573	0.391615	0.0247956
	FC08	0.544773	0.0803327	0.852539
	S309	0.433412	0.0290479	0.932979
	CR3022	0.527001	0.42296	0.197421
			719-14
		Response 1 (nm)	Response 2 (nm)	Inhibition rate(%)
	LY-CoV-555	0.535728	0.0875725	0.836535
	P2B-2F6	0.452422	0.0540231	0.880591
	FC08	0.56265	0.024196	0.956996
	S309	0.424878	0.240696	0.433493
	CR3022	0.493985	0.403348	0.183481
			719-1		719-14		719-37
		Response 1 (nm)	Response 2 (nm)	Inhibition rate(%)	Response 2 (nm)	Inhibition rate(%)	Response 2 (nm)	Inhibition rate(%)
	ACE2	0.514506	0.507964	0.0127147	0.492091	0.0435656	0.432126	0.160114
			719-40		719-42
		Response 1 (nm)	Response 2 (nm)	Inhibition rate(%)	Response 2 (nm)	Inhibition rate(%)
	ACE2	0.514506	0.430997	0.162309	0.233592	0.545987

## Sheet: Figure 2e
Table 1. Pseudovirus neutralization IC50 values of mAbs in IgG, mIgA, dIgA, and sIgA forms against WT, BA.1, BA.5, XBB.1.5, JN.1, and KP.3
IC50(nM)			WT	BA1	BA5	XBB.1.5	JN.1	KP.3
719-1	RBD III	IgG	152.998	31.7518	527.579	690.511	>750	>750
		mIgA	42.8695	91.7763	329.572	428.739	>750	>750
		dIgA	12.2699	8.2661	212.885	236.26	>750	>750
		sIgA	9.68775	9.93878	73.434	122.536	>750	>750
719-14		IgG	0.869168	1.27501	6.17089	17.0615	10.6274	12.545
		mIgA	0.283085	0.564198	3.78056	13.1476	2.5136	2.30046
		dIgA	0.217869	0.140018	1.37351	2.95413	0.507742	0.582944
		sIgA	0.197525	0.047813	0.437455	0.894507	0.239046	0.215181
719-40		IgG	5.31087	21.1672	50.0856	65.2101	21.4584	13.0528
		mIgA	7.21684	16.505	50.3007	45.4461	21.6284	9.60601
		dIgA	2.32457	2.6898	7.88059	9.72266	2.36878	1.55119
		sIgA	1.2426	2.84321	6.62451	7.62279	1.65572	0.875974
719-37	RBD IV	IgG	15.1667	41.5695	123.219	148.901	34.6487	24.311
		mIgA	25.1757	172.741	162.806	219.318	46.7289	28.3887
		dIgA	6.43862	62.8507	60.8711	71.9562	13.2921	4.08494
		sIgA	10.3409	71.0769	64.912	66.8572	15.9922	3.81307
719-42		IgG	12.89	85.9449	74.1902	167.712	12.3897	10.0653
		mIgA	30.5587	153.251	250	332.47	61.8361	39.2179
		dIgA	9.29083	40.9213	61.2147	70.0531	15.082	11.4964
		sIgA	4.11991	27.3526	42.9662	55.2165	18.5217	15.4809
719-3	NTD	IgG	>750	0.26	27.2949	>750	>750	>750
		mIgA	>750	0.26	19.7569	>750	>750	>750
		dIgA	>750	0.1	5.46705	>750	>750	>750
		sIgA	>750	0.07	5.52683	>750	>750	>750
719-4		IgG	322.14	1.57	135.102	324.59	>750	>750
		mIgA	291.967	0.71	180.281	79.1628	>750	>750
		dIgA	13.1129	0.24	59.5111	26.964	>750	>750
		sIgA	4.06727	0.13	34.7874	19.9942	>750	>750
719-19		IgG	289.729	>750	322.412	385.995	358.189	>750
		mIgA	99.5616	87.667	136.811	141.648	196.329	518.398
		dIgA	65.7103	79.9557	89.3664	65.3378	150.44	214.393
		sIgA	5.3205	3.42382	24.513	26.1036	32.66	41.57
719-39		IgG	370.476	>750	572.033	>750	631.95	>750
		mIgA	344.703	473.74	397.035	731.95	299.63	>750
		dIgA	211.294	267.5	220.597	716.97	172.32	422.28
		sIgA	32.53	23.6299	72.5005	184.86	62.7	149.45

## Sheet: Figure 5a-o
	Cytokine and chemokine responses in the nasal passage after intranasal booster
	Result in pg/ml	CXCL9	CXCL10	CXCL11	CXCL12	CX3CL1	CCL27	CCL28	CCL22	APIRL	BAFF	IL5	IL10	IL21	IFN-γ	IL-2
	1-N-d0	1.05141	0.856701	0.979087	4.9455	0.934583	0.801071	37.3778	6.12486	127.565	0.383847	2.03606	0.100134	2.06387	4.30019	1.89142
	2-N-d0	0.313912	0.867161	0.130074	1.35104	0.211587	0.249742	12.9745	1.20188	66.2355	0.0693729	0.180369	0.00693729	0.206384	1.09436	0.371145
	3-N-d0	0.0471496	0.502929	0.0942992	<=0	0.127977	0.345764	18.4534	<=0	48.8896	0.00224522	0.233503	<=0	<=0	1.01484	0.0898087
	4-N-d0	0.75	0.58	2.43	13.58	0.89	1.39	50.99	17.87	104.59	1.4	3.66	0.22	5.02	8.1	5.49
	5-N-d0	0.83	1.3	2.56	23.61	1.18	1.39	9.93	19.65	225.46	1.9	3.66	0.27	5.02	8.83	5.49
	6-N-d0	4.22424	4.29773	0.193945	2.79811	2.15494	0.196155	8.80929	3.77391	214.667	0.291194	0.80617	0.0524922	0.943754	0.578519	0.537631
	7-N-d0	1.54	3.75	2.5	17.78	1.34	1.34	96.33	14.83	1008.1	1.24	3.66	0.25	4.37	8.22	5.49
	8-N-d0	1.02068	1.30338	1.09044	4.9859	0.418551	0.528696	30.1761	5.44483	94.0675	0.44058	0.88116	0.080773	1.60445	3.10609	2.3571
	1-N-d1	0.59	0.75	2.83	11.07	1.18	1.34	50.99	14.83	84.71	1.65	4.26	0.22	3.71	7.98	5.49
	2-N-d1	0.69	0.67	2.16	11.43	1.05	1.24	82.19	9.69	237.01	0.96	4.86	0.22	3.27	9.46	2.14
	3-N-d1	0.38	0.71	1.09	8.89	0.52	1.29	67.19	0.22	116.45	0.81	1.74	0.18	0.44	6.08	2.14
	4-N-d1	3.70794	2.5007	9.31296	101.796	3.44924	5.77749	219.846	63.9404	468.019	4.31156	15.7803	1.33658	10.1753	37.0363	14.6593
	5-N-d1	0.768481	0.757807	2.80709	8.70945	0.949928	1.43023	54.4234	21.6028	141.091	1.15272	5.18725	0.234814	4.42944	9.56332	5.85967
	6-N-d1	1.96	2.68	3.51	12.15	2.66	1.34	50.99	42.54	4000.37	1.32	3.66	0.5	5.02	9.96	8.55
	7-N-d1	8.60145	45.2851	3.28656	30.002	1.36669	1.56193	72.8791	14.0465	739.714	1.43177	5.27151	0.336248	13.1245	8.78584	4.88102
	8-N-d1	1	1.58	2.3	19.51	0.71	1.24	67.19	17.27	120.39	1.04	4.26	0.22	4.15	8.71	4.5
	1-N-d5	1.164	1.104	3.07201	11.988	0.960003	1.48801	61.1882	12.432	733.347	1.104	4.39202	0.156001	3.92401	9.27603	5.40002
	2-N-d5	0.179047	0.226343	0.618219	4.46604	0.0641867	0.486468	22.6984	2.34113	57.8592	0.054052	0.351338	0.0304042	0.483089	2.13167	0.945909
	3-N-d5	0.4	1.5	0.28	2.78	0.42	1.24	67.19	<=0	124.33	0.12	1.04	0.04	0.94	4.63	4.5
	4-N-d5	0.703327	0.685059	2.40227	12.0753	0.602852	1.31531	46.5749	14.6694	66.4051	1.13263	0.949949	0.328828	3.58971	6.84146	4.11035
	5-N-d5	3.17661	3.83969	1.18224	16.2737	0.627099	0.637379	26.2096	7.62285	535.249	0.472894	1.23364	0.0925228	2.58036	4.10184	2.31307
	6-N-d5	6.44862	4.28771	0.474976	3.13319	4.77915	0.397381	20.1077	10.8527	1079.36	0.376218	1.71532	0.0529057	1.49312	1.09691	1.72355
	7-N-d5	5.92912	8.53312	2.35028	23.2758	1.06831	2.0565	273.02	20.6317	605.798	1.22856	6.48998	0.213662	6.70364	9.05393	6.00924
	8-N-d5	3.21429	5.84148	0.31011	1.69963	0.0690156	0.141712	7.56319	0.207967	100.574	0.0708561	0.500593	0.00828188	1.00119	0.711321	0.196925
	1-N-d14	0.55	0.71	2.5	12.86	0.84	1.34	32.83	19.65	132.19	1.82	2.4	0.18	3.71	8.22	3.4
	2-N-d14	0.673197	0.712412	1.19607	9.56855	0.522872	0.738556	33.3265	4.05879	96.6463	0.47712	0.679733	0.202613	1.84312	4.73852	2.94115
	3-N-d14	0.68	0.67	1.89	7.79	1.05	1.34	67.19	4.71	108.55	0.84	3.66	0.13	2.36	7.61	1.39
	4-N-d14	0.56	0.49	2.56	13.22	1.05	1.39	42.23	15.45	100.62	1.28	4.86	0.22	2.36	8.1	3.4
	5-N-d14	0.521118	0.670008	1.08232	5.50896	0.458125	0.76736	38.4768	4.77023	210.028	0.372227	0.595563	0.103078	2.37653	4.02005	1.22549
	7-N-d14	1.71701	1.91631	3.31138	27.7941	1.54838	1.90098	253.351	29.2199	345.641	2.40688	7.45061	0.275949	7.03669	15.2692	6.89871
	8-N-d14	0.595825	1.38226	0.0190157	<=0	0.0190157	0.0765156	5.56073	<=0	22.2425	<=0	<=0	<=0	0.455471	0.102775	<=0

## Sheet: Figure S3
Table 3. Binding activities of mAbs in IgG, mIgA, dIgA, and sIgA forms against spike of WT, BA.1, BA.5, XBB.1.5, JN.1 and KP.3
EC50(nM)			WT	BA.1	BA.5	XBB.1.5	JN.1	KP.3
719-1	RBD III	IgG	0.08944	1.543	0.06515	0.07819	/	/
		mIgA	0.04382	0.3621	0.02368	0.02637	/	/
		dIgA	0.02046	0.1175	0.01498	0.01463	/	/
		sIgA	0.02809	0.18	0.02323	0.02211	/	/
719-14		IgG	0.07253	0.07937	0.04641	0.07466	0.09102	0.04575
		mIgA	0.02971	0.03796	0.01673	0.03129	0.03682	0.02406
		dIgA	0.01324	0.01834	0.00875	0.01382	0.01709	0.01136
		sIgA	0.02204	0.02914	0.01592	0.02223	0.02638	0.0216
719-40		IgG	0.5216	4.112	0.2921	0.1955	0.1382	0.0897
		mIgA	0.3648	0.9033	0.08069	0.09188	0.04221	0.03416
		dIgA	0.1351	0.4282	0.035	0.03875	0.02131	0.01974
		sIgA	0.1348	0.3692	0.03717	0.04427	0.02398	0.02248
719-37	RBD IV	IgG	0.08996	1.726	0.09348	0.09294	0.06698	0.06532
		mIgA	0.05083	0.4836	0.03866	0.04108	0.02559	0.02862
		dIgA	0.02649	0.1975	0.02286	0.0238	0.01817	0.02056
		sIgA	0.0398	0.3943	0.03226	0.03503	0.02344	0.02639
719-42		IgG	0.5713	0.9308	0.3173	0.3564	0.1213	0.1135
		mIgA	0.3671	0.6653	0.1212	0.1454	0.0416	0.05139
		dIgA	0.1649	0.3606	0.06117	0.08533	0.02513	0.03237
		sIgA	0.1765	0.3915	0.07553	0.1	0.03089	0.04119
719-3	NTD	IgG	/	0.216	1.763	/	/	/
		mIgA	/	0.1424	0.6844	/	/	/
		dIgA	/	0.06743	0.2998	/	/	/
		sIgA	/	0.07927	0.3544	/	/	/
719-4		IgG	2.703	0.6078	2.042	3.087	/	/
		mIgA	3.418	0.2629	1.722	2.3	/	/
		dIgA	1.924	0.1435	0.9237	1.094	/	/
		sIgA	0.7856	0.1334	0.3444	0.3791	/	/
719-19		IgG	0.1295	0.069	0.04442	0.06357	0.0472	0.05211
		mIgA	0.1078	0.03119	0.01596	0.02443	0.01529	0.01755
		dIgA	0.06654	0.02231	0.01443	0.01909	0.0155	0.01584
		sIgA	0.04723	0.01681	0.01097	0.01374	0.01233	0.01303
719-39		IgG	0.1228	0.06036	0.04332	0.05806	0.04409	0.04552
		mIgA	0.07399	0.02178	0.01117	0.01761	0.01126	0.01255
		dIgA	0.03609	0.01188	0.008208	0.0104	0.009014	0.009854
		sIgA	0.03336	0.01161	0.008522	0.01121	0.01005	0.01128

## Sheet: Figure S5a
Estimation of spike-specific antibody proportions
Spike specific antibodies/total antibodies (%)		1	2	3	4	5	6	MEAN
serum IgG	WT	0.67948	0.36928	0.157267	0.125	0.24256	0.43484	0.334738
	BA.1	0.74176	0.30952	0.14848	0.19936	0.35176	0.4672	0.36968
	BA.5	0.3382	0.123416	0.109478	0.108658	0.164033	0.178575	0.170393
	XBB.1.5	0.19168	0.134848	0.068912	0.087472	0.132032	0.14944	0.127397
Spike specific antibodies/total antibodies (%)		1	2	3	4	5	6	MEAN
serum IgA	WT	0.284599	0.0608533	0.0181125	0.0512135	0.284493	0.085554	0.130804
	BA.1	0.264616	0.0714507	0.0243973	0.085912	0.395928	0.0944573	0.156127
	BA.5	0.0819853	0.022784	0.0094115	0.024178	0.142296	0.03809	0.0531241
	XBB.1.5	0.060742	0.020564	0.00706	0.025016	0.066322	0.03526	0.0358273
Spike specific antibodies/total antibodies (%)		1	2	3	4	5	6	MEAN
nasal sIgA	WT	1.19443	0.107483	0.24128	0.133293	0.903184	2.38459	0.827377
	BA.1	0.935968	0.081384	0.212037	0.22936	0.7436	1.342	0.590725
	BA.5	0.345307	0.032809	0.09912	0.089352	0.394704	0.533824	0.249186
	XBB.1.5	0.271488	0.019335	0.0568867	0.0697207	0.266688	0.518672	0.200465

## Sheet: Figure S5b
Neutralizing activity of nasal sIgA, serum IgA, and serum IgG after normalizing all samples to contain 0.5% spike-specific antibodies
	(nM)	1	2	3	4	5	6	GEOMEAN
serum IgG	WT	154.574	114.067	53.8748	55.0479	28.5303	88.7239	71.3886
	BA.1	314.724	131.945	254.099	77.7595	46.1356	74.8815	118.964
	BA.5	346.749	104.041	231.382	247.32	74.8533	75.9114	150.737
	XBB.1.5	6666.67	6666.67	6666.67	327.407	6666.67	355.098	2474.64
		1	2	3	4	5	6	GEOMEAN
serum IgA	WT	162.798	95.5475	52.2082	66.8539	35.1705	69.2958	71.3844
	BA.1	113.778	57.6676	47.7467	49.0605	23.9053	100.481	57.7041
	BA.5	103.448	32.6308	18.2297	17.7807	12.8837	88.5118	32.811
	XBB.1.5	6250	6250	6250	68.4546	82.8713	114.511	735.725
		1	2	3	4	5	6	GEOMEAN
nasal sIgA	WT	6.54588	7.98264	7.04788	7.54126	8.20245	16.1788	8.46742
	BA.1	9.341	5.17638	7.14685	5.16634	1.97951	9.86927	5.71601
	BA.5	9.1351	2.08152	3.84445	1.89904	0.356225	3.66865	2.3793
	XBB.1.5	42.2715	2.76694	3.51332	4.53157	0.794069	9.0287	4.8706

[truncated: 1 more sheets: Figure S5c]
